# Supplementary material for: Trends in Net Survival from Vulvar Squamous Cell Carcinoma in Italy (1990–2015)
Source: J Clin Med. 2023 Mar 10;12(6):2172. doi: 10.3390/jcm12062172 (PMC10054662; doi:10.3390/jcm12062172)
Supplement: Supplementary file 1 [file jcm-12-02172-s001.zip]

Archive with 1 entries (1 files):
- jcm-2197395-supplementary.pdf
